# Supplementary material for: Anticancer Potential of Pyridoxine-Based Doxorubicin Derivatives: An In Vitro Study
Source: Life (Basel). 2024 Feb 20;14(3):282. doi: 10.3390/life14030282 (PMC10970924; doi:10.3390/life14030282)
Supplement: Supplementary file 1 [file life-14-00282-s001.zip]

Archive with 1 entries (1 files):
- life-2801565-supplementary.pdf
